# Supplementary material for: In Vitro Exposure to the Endocrine-Disrupting Chemical Climbazole Impairs Human Sperm Motility, Hormonal Signalling, and Mitochondrial Activity
Source: Cells. 2025 Mar 13;14(6):427. doi: 10.3390/cells14060427 (PMC11940937; doi:10.3390/cells14060427)
Supplement: Supplementary file 1 [file cells-14-00427-s001.zip]

Archive with 1 entries (1 files):
- cells-3488397-supplementary.pdf
